# Supplementary material for: Role of Polyunsaturated Fatty Acids (PUFAs) and Eicosanoids on Dry Eye Symptoms and Signs
Source: Biomolecules. 2024 Mar 20;14(3):376. doi: 10.3390/biom14030376 (PMC10968634; doi:10.3390/biom14030376)
Supplement: Supplementary file 1 [file biomolecules-14-00376-s001.zip]

Archive with 1 entries (1 files):
- biomolecules-2889426-supplementary.pdf
